# Supplementary material for: High-risk landscapes of Japanese encephalitis virus outbreaks in India converge on wetlands, rain-fed agriculture, wild Ardeidae, and domestic pigs and chickens
Source: Int J Epidemiol. 2022 Mar 31;51(5):1408–18. doi: 10.1093/ije/dyac050 (PMC9557850; doi:10.1093/ije/dyac050)
Supplement: dyac050_Supplementary_Data [file dyac050_supplementary_data.zip]

Archive with 2 entries (2 files):
- ije-2021-09-1340-File007.pdf
- ije-2021-09-1340-File008.pdf
